# Supplementary material for: Creating beauty: creativity compensates for low physical attractiveness when individuals assess the attractiveness of social and romantic partners
Source: R Soc Open Sci. 2017 Apr 19;4(4):160955. doi: 10.1098/rsos.160955 (PMC5414251; doi:10.1098/rsos.160955)
Supplement: Data file for Study 1 [file rsos160955supp1.csv]

ID	Gender	Age	f_LC_LA	f_HC_LA	f_LC_HA	f_HC_HA	m_LC_LA	m_HC_LA	m_LC_HA	m_HC_HA
1	1	18.68907522	3	3	4	4	1.5	4	3	5
2	1	18.53565633	4	3	3	4.5	1.5	2.5	2.5	4
3	1	20.66442447	2.5	2.5	4	3.5	1.5	3	3	3
4	1	24.12470088	4.5	3.5	3.5	4	2.5	3.5	5	5.5
5	1	19.42330457	2.5	2.5	3	3.5	3.5	3	5	5
6	1	18.25071249	2.5	2.5	2.5	2.5	2.5	2	2	3.5
7	1	19.29731621	2	3	4	5	3	3	4	3.5
8	1	18.44523297	2.5	2	3.5	3.5	1.5	3	3	4
9	1	23.80139184	3	2	3.5	3	3	2.5	3.5	4.5
10	1	18.20123988	2.5	2.5	3.5	4	1.5	3.5	5	4.5
11	1	18.03958505	4	5	5	5	4	4.5	4.5	6.5
12	1	18.47520088	3	3.5	5	4	2	3.5	4	4.5
13	1	23.12515671	2	1	4.5	3.5	1.5	3	2.5	5
14	1	48.68951373	3.5	3	5	5.5	4.5	5	3.5	6
15	1	18.21538175	3.5	3	5	4	3	3	3.5	3
16	1	24.74690573	1.5	1.5	3.5	4.5	1	1.5	2	3.5
17	1	19.55512909	2.5	4	5.5	5	2	4	4.5	4.5
18	1	20.23184624	4.5	1.5	3.5	5	3.5	5.5	3	6
19	1	19.8784336	3	2.5	4.5	4.5	4	4	4.5	5
20	1	23.97155083	2	2	2.5	4	2	3.5	3.5	4.5
21	1	22.15764843	2	2.5	4	3	1.5	2.5	5	5
22	2	19.33565509	3.5	2.5	2	5.5	1.5	3	3.5	5
23	2	19.02061454	4	3	4	5.5	2.5	3	4	4.5
24	2	18.79865566	2.5	3	4.5	5	2.5	3.5	5	5
25	2	18.63153399	4.5	2	5	5	3.5	3.5	5	4.5
26	2	21.85617995	2.5	3	4.5	4.5	2	2.5	3.5	4
27	2	23.89727889	1.5	1.5	4	3.5	1	1.5	1.5	3
28	2	19.00958685	1.5	2.5	3	4	3	3	3.5	4.5
29	2	23.72195047	5	3.5	4	5	2.5	3.5	4.5	3.5
30	2	23.37672688	2.5	3.5	4.5	5	2	2	2.5	2.5
31	2	23.0561908	6	4.5	5.5	5.5	4	4	5.5	5.5
32	2	21.05603894	2.5	1.5	3	3.5	1	1.5	2	3
33	2	18.82315585	3	2.5	4.5	3	3.5	2.5	4.5	4.5
34	2	17.55465642	2.5	2	3	3	2	3	1.5	3
35	2	19.73551551	3.5	4.5	5.5	3	4	5	3.5	4
36	2	18.37109212	4.5	3	4.5	6	3	3	4.5	6
37	2	18.40945817	4	3	3.5	5	2	4	5	5
38	2	18.81218366	5	4.5	5	5.5	3.5	4.5	3	4
39	2	20.22039279	4	4	3.5	5.5	2.5	3	4.5	5
40	2	21.63961634	4.5	4	4.5	4.5	2.5	3	4	4
41	2	39.32725342	4.5	3.5	5	5	3.5	3.5	4	5.5
42	2	18.16560017	3.5	4	4	4	4	4	4.5	4
43	2	17.0888997	4.5	3.5	4.5	4	3	3.5	4.5	4.5
44	2	21.0560111	3	2	4	4	2.5	2.5	3.5	4.5
45	2	18.26696899	3.5	2	2	2.5	1.5	2	3	4.5
46	2	18.42314149	3.5	3	5	4.5	3	3.5	4	5.5
47	2	21.72998567	4.5	3	4.5	4	2	2	3	2
48	2	50.32790338	3	3	4	4.5	3.5	4	4	3
49	2	21.41833616	5	4	6	5	4.5	5	5	3.5
50	2	18.53883517	2	3	5	5.5	2	2.5	5	4.5
51	2	22.04296338	4.5	2.5	5	4	2	3.5	2	4
52	2	20.25940725	2.5	2	3.5	3.5	2.5	3	4	5
53	2	20.03747292	4.5	4.5	6	5	2	5	4.5	3
54	2	19.06211136	3	3	5	4.5	3	3	4.5	4.5
55	2	30.74157801	3	2.5	3.5	3.5	1.5	4.5	5.5	5.5
56	2	22.03184843	2	2.5	1.5	2	1	2	2	3.5
57	2	18.77156567	4.5	4	4.5	5.5	2	3.5	3.5	5.5
58	2	18.19347888	4.5	3.5	4.5	5	2	3	4.5	4.5
59	2	19.45376503	3	2	4	4	3	2	2	4
60	2	20.25647539	1	1.5	2.5	2.5	1.5	1.5	2.5	3
61	2	18.6811303	3.5	2	3	2	1.5	2.5	1.5	3.5
62	2	18.84825136	1	1	2.5	3.5	1.5	2	4	5
63	2	19.08387792	4.5	3.5	4.5	5.5	4	4	2.5	4.5
64	2	18.28387716	2.5	3	3.5	4	3	3.5	3	3
65	2	26.58250653	2.5	2	4	3.5	3	3	3	5
66	2	20.2291016	4.5	2.5	4.5	5	2.5	3.5	2.5	5
67	2	19.15513191	5.5	3	3.5	4.5	2	4.5	4.5	4.5
68	2	30.15512741	3	3	5	5.5	1.5	2	3	4.5
69	2	19.0373092	4	3	5.5	5.5	3	3	4.5	5.5
70	2	22.26743398	5	4	4.5	4	2.5	3	4	5.5
71	2	18.04553012	2.5	1.5	3	2.5	2.5	3.5	3.5	3
72	2	42.59052505	3	3	4.5	5.5	3.5	3.5	4	4
73	2	53.29189507	3.5	3.5	4.5	4	4.5	4	4	3.5
74	2	17.93295764	2.5	3	3.5	4	2	2	3	4
75	2	25.50830632	4.5	3	5	5	3.5	4	4.5	6
76	2	18.57954493	3.5	3	4	4.5	2	2.5	3.5	4
77	2	40.76583654	2.5	2.5	4.5	4.5	2	3.5	3.5	4.5
78	2	35.82885296	3	1.5	4	3	2	2	2	4
79	2	26.45625701	3.5	3.5	5.5	6	3.5	3.5	4.5	4.5
80	2	20.66446591	4.5	3	3.5	1.5	4	5.5	4	5
81	2	52.96034836	3.5	4.5	6	6.5	6	5	5	4.5
82	2	19.71927787	3.5	3.5	3	4.5	1	4	4.5	5
83	2	18.68637119	1.5	1.5	3	4	2	2.5	3.5	5.5
84	2	21.91653155	3.5	1	3	3.5	1	1	2	1.5
85	2	27.06446309	2.5	1	3.5	3	1	2	2	2.5
86	2	18.37132553	3	3	5	5	1.5	1.5	4	3
87	2	18.57406304	3.5	2.5	4.5	4.5	2.5	2	4	4.5
88	2	43.45633784	3	3.5	4	4	2.5	3	3.5	4.5
89	2	18.17131066	3.5	3.5	5.5	6	2	3.5	4	5.5
