# Supplementary material for: Creating beauty: creativity compensates for low physical attractiveness when individuals assess the attractiveness of social and romantic partners
Source: R Soc Open Sci. 2017 Apr 19;4(4):160955. doi: 10.1098/rsos.160955 (PMC5414251; doi:10.1098/rsos.160955)
Supplement: Data file for Study 2 [file rsos160955supp2.csv]

RespondentID	CollectorID	StartDate	EndDate	Gender	Age	F_LC_LA	F_HC_LA	F_LC_HA	F_HC_HA	M_LC_LA	M_HC_LA	M_LC_HA	M_HC_HA
5091636539	94035084	11/12/2016	11/12/2016	1	24	7.00	7.00	7.00	7.00	7.00	7.00	7.00	7.00
5091633799	94035084	11/12/2016	11/12/2016	1	28	3.50	1.00	3.50	3.00	2.50	2.50	4.00	4.50
5091603657	94035084	11/12/2016	11/12/2016	1	23	3.00	2.00	3.00	3.50	1.00	1.00	1.50	1.00
5091584894	94035084	11/12/2016	11/12/2016	1	22	4.00	2.50	4.00	3.50	1.00	3.50	3.50	2.50
5091528677	94035084	11/11/2016	11/11/2016	1	21	1.00	3.00	3.00	2.00	1.00	2.00	4.00	3.50
5091523490	94035084	11/11/2016	11/11/2016	1	24	3.50	3.00	4.50	3.00	2.50	2.50	2.50	2.50
5091497547	94035084	11/11/2016	11/11/2016	1	53	5.50	2.50	6.50	7.00	1.00	1.50	1.50	1.00
5091494294	94035084	11/11/2016	11/11/2016	1	21	2.50	3.00	5.50	4.50	1.50	3.00	3.00	4.00
5091451981	94035084	11/11/2016	11/11/2016	1	20	4.00	5.00	5.00	6.00	1.50	2.00	3.00	3.50
5091434871	94035084	11/11/2016	11/11/2016	1	19	2.50	3.00	4.00	4.00	1.50	2.50	3.50	4.00
5091360222	94035084	11/11/2016	11/11/2016	1	29	3.00	4.00	4.00	4.50	1.50	4.50	3.00	4.00
5091325988	94035084	11/11/2016	11/11/2016	1	23	3.00	2.00	3.50	4.00	2.00	2.50	4.00	4.00
5091314228	94035084	11/11/2016	11/11/2016	1		3.50	3.00	3.00	4.00	3.00	3.00	2.50	3.00
5091136741	94035084	11/11/2016	11/11/2016	1	30	2.50	2.00	3.50	3.00	1.50	2.00	2.00	3.00
5091115095	94035084	11/11/2016	11/11/2016	3	19	4.00	4.00	6.00	5.00	4.50	4.50	4.50	5.00
5091087077	94035084	11/11/2016	11/11/2016	1	26	1.50	2.00	2.50	3.50	2.50	3.50	4.00	4.50
5091057485	94035084	11/11/2016	11/11/2016	1	18	4.00	3.00	3.00	5.00	4.00	5.50	2.00	3.50
5091012683	94035084	11/11/2016	11/11/2016	1	27	2.50	2.00	3.50	2.50	2.00	3.50	3.50	4.00
5090987431	94035084	11/11/2016	11/11/2016	1	29	3.50	4.00	5.00	6.50	2.50	4.00	3.50	4.50
5090974923	94035084	11/11/2016	11/11/2016	1	21	2.50	2.00	2.50	2.00	1.00	2.50	2.50	2.50
5090927960	94035084	11/11/2016	11/11/2016	1	29	4.00	3.00	5.00	4.50	3.50	3.50	5.50	5.50
5090827772	94035084	11/11/2016	11/11/2016	1	21	3.50	3.00	5.50	4.00	3.50	3.00	4.00	4.00
5090803726	94035084	11/11/2016	11/11/2016	1	26	3.00	3.50	4.00	4.50	2.00	3.00	3.50	3.50
5090672000	94035084	11/11/2016	11/11/2016	1	30	4.00	3.00	4.00	4.00	3.00	5.50	3.50	4.50
5090659906	94035084	11/11/2016	11/11/2016	1	28	4.50	4.00	5.50	6.00	3.50	4.00	4.50	4.00
5090623019	94035084	11/11/2016	11/11/2016	1	25	4.00	2.00	4.50	4.00	2.00	3.50	3.00	3.00
5090603311	94035084	11/11/2016	11/11/2016	1	29	2.00	2.00	5.00	4.00	3.50	3.50	4.00	4.00
5090512042	94035084	11/11/2016	11/11/2016	1	20	3.50	2.50	6.00	4.50	5.00	2.50	4.50	5.00
5090469007	94035084	11/11/2016	11/11/2016	1	25	4.00	5.00	4.50	5.00	2.00	4.00	2.50	4.00
5090315462	94035084	11/11/2016	11/11/2016	2	22	5.50	5.00	5.50	5.00	3.50	3.50	3.00	4.50
5090301448	94035084	11/11/2016	11/11/2016	2	21	3.00	3.00	4.00	4.00	2.50	4.00	4.00	5.00
5090259258	94035084	11/11/2016	11/11/2016	2	26	2.00	1.50	3.50	3.50	3.50	3.50	4.00	6.00
5090200178	94035084	11/11/2016	11/11/2016	4	22	4.00	4.00	5.00	3.50	3.50	4.00	4.50	3.00
5090182603	94035084	11/11/2016	11/11/2016	1	22	1.00	1.00	1.00	1.00	1.00	1.00	1.00	1.00
5090121313	94035084	11/11/2016	11/11/2016	1	21	2.00	1.50	3.00	2.50	1.50	4.50	3.50	3.50
5090115987	94035084	11/11/2016	11/11/2016	2	27	1.50	3.00	3.00	3.00	1.50	2.50	2.00	2.00
5090089976	94035084	11/11/2016	11/11/2016	2	21	3.50	2.50	4.50	5.00	1.50	2.00	2.50	2.50
5090023131	94035084	11/11/2016	11/11/2016	2	26	4.00	2.50	4.50	4.00	3.00	4.00	3.50	4.00
5090012435	94035084	11/11/2016	11/11/2016	2	23	3.50	3.50	4.00	4.00	2.50	3.00	4.00	4.00
5090000497	94035084	11/11/2016	11/11/2016	1	22	1.00	1.00	1.50	2.50	1.50	1.50	1.50	1.50
5089990387	94035084	11/11/2016	11/11/2016	2	29	4.00	5.00	3.50	5.50	2.00	5.00	3.00	3.00
5089963609	94035084	11/11/2016	11/11/2016	2	20	3.50	3.50	3.50	3.50	4.00	4.00	4.00	3.50
5089951801	94035084	11/11/2016	11/11/2016	2	26	4.50	3.00	4.50	4.00	3.50	3.00	3.50	4.00
5089934187	94035084	11/11/2016	11/11/2016	1	22	3.00	3.50	4.50	4.00	2.00	4.00	3.50	4.50
5089929084	94035084	11/11/2016	11/11/2016	1	24	3.50	3.00	5.00	5.50	2.50	2.50	4.00	3.50
5089923583	94035084	11/11/2016	11/11/2016	1	21	3.50	4.50	5.50	3.00	3.00	5.50	3.00	2.50
5089914552	94035084	11/11/2016	11/11/2016	2	29	4.00	4.00	4.00	4.00	3.00	3.50	4.00	3.50
5089911641	94035084	11/11/2016	11/11/2016	1	29	3.00	3.50	4.00	4.00	3.50	3.50	5.00	4.00
5089900117	94035084	11/11/2016	11/11/2016	2	25	4.00	4.00	4.50	5.00	3.00	4.00	3.50	4.50
5089892225	94035084	11/11/2016	11/11/2016	2	20	3.00	3.50	3.50	2.00	1.50	5.00	2.00	1.00
5089887580	94035084	11/11/2016	11/11/2016	2	19	4.00	4.00	4.00	4.00	4.00	4.00	4.00	4.00
5089881293	94035084	11/11/2016	11/11/2016	2	19	1.00	1.00	1.50	1.00	1.00	1.00	2.00	4.50
5089854615	94035084	11/11/2016	11/11/2016	2	25	2.00	3.50	3.50	5.50	1.50	5.00	3.00	4.50
5089848925	94035084	11/11/2016	11/11/2016	1	21	4.00	4.00	4.00	4.00	1.00	1.00	1.00	4.00
5089847540	94035084	11/11/2016	11/11/2016	2	26	5.00	4.00	4.00	6.50	2.50	7.00	2.00	4.50
5089844588	94035084	11/11/2016	11/11/2016	2	28	4.00	4.00	5.50	5.50	4.00	5.00	5.00	5.00
5089818785	94035084	11/11/2016	11/11/2016	2	19	3.00	3.00	4.00	4.00	2.00	1.50	4.00	5.00
5089797786	94035084	11/11/2016	11/11/2016	2	19	3.50	3.50	3.50	4.50	1.00	2.50	2.00	3.50
5089783781	94035084	11/11/2016	11/11/2016	2	20	1.50	1.00	2.00	2.50	1.50	1.00	1.00	3.00
5089780146	94035084	11/11/2016	11/11/2016	2	27	4.50	4.00	6.00	6.00	3.00	4.50	3.00	3.50
5089777524	94035084	11/11/2016	11/11/2016	2	13	1.00	2.00	3.50	2.00	1.50	1.00	3.00	3.00
5089765698	94035084	11/11/2016	11/11/2016	1	27	2.00	2.00	2.00	3.00	2.00	2.00	2.00	2.00
5089764416	94035084	11/11/2016	11/11/2016	1	30	3.50	2.50	4.00	5.00	4.00	4.00	4.50	4.00
5089751668	94035084	11/11/2016	11/11/2016	2	25	5.00	4.50	5.50	5.50	2.00	5.00	4.00	4.00
5089734581	94035084	11/11/2016	11/11/2016	1	21	3.00	1.50	3.50	2.00	2.00	4.00	4.00	4.50
5089715706	94035084	11/11/2016	11/11/2016	2	23	4.00	2.50	4.00	3.50	3.00	3.00	3.50	3.50
5089696333	94035084	11/10/2016	11/10/2016	2	19	3.00	3.50	4.50	5.00	1.00	6.00	4.50	6.00
5089587090	94035084	11/10/2016	11/10/2016	2	27	4.50	4.50	6.00	6.00	3.50	5.00	4.50	6.00
5089543705	94035084	11/10/2016	11/10/2016	1	27	2.50	2.00	5.50	5.00	4.00	5.00	3.50	5.50
5089530326	94035084	11/10/2016	11/10/2016	2	24	3.50	4.00	4.00	5.50	1.50	3.50	3.00	6.00
5089516450	94035084	11/10/2016	11/10/2016	2	16	1.50	2.00	3.50	5.00	2.50	3.50	4.00	4.50
5089488393	94035084	11/10/2016	11/10/2016	1	21	4.00	4.00	4.00	4.50	3.00	4.00	4.00	4.50
5089457115	94035084	11/10/2016	11/10/2016	2	19	5.00	4.00	5.00	6.00	3.00	4.50	4.50	4.50
5089399069	94035084	11/10/2016	11/10/2016	1	25	3.00	3.50	4.50	5.00	3.00	3.50	4.50	4.50
5089383287	94035084	11/10/2016	11/10/2016	1	24	3.50	3.50	4.50	3.50	2.50	3.00	4.00	4.00
5089350924	94035084	11/10/2016	11/10/2016	2	27	3.50	4.00	3.50	4.50	2.50	5.00	3.00	5.50
5089326816	94035084	11/10/2016	11/10/2016	1	44	3.00	2.50	3.50	3.00	3.50	3.00	4.00	4.00
5089326354	94035084	11/10/2016	11/10/2016	2	30	4.00	2.00	5.00	4.00	2.00	4.00	3.50	4.00
5089320629	94035084	11/10/2016	11/10/2016	1	27	4.00	5.00	5.50	5.50	3.50	3.50	4.00	5.50
5089287578	94035084	11/10/2016	11/10/2016	2	24	5.00	4.50	6.00	5.00	4.50	5.50	5.00	5.00
5089263171	94035084	11/10/2016	11/10/2016	2	26	2.50	3.00	3.50	4.00	2.00	5.00	3.00	4.00
5089251933	94035084	11/10/2016	11/10/2016	1	25	2.50	2.00	2.50	3.00	2.50	2.00	1.00	1.00
5089247813	94035084	11/10/2016	11/10/2016	2	19	3.00	3.50	3.50	4.50	2.50	3.00	4.50	3.50
5089202257	94035084	11/10/2016	11/10/2016	2	22	4.00	4.00	4.00	4.00	4.00	4.00	4.00	4.00
5089065953	94035084	11/10/2016	11/10/2016	2	23	3.00	2.50	2.50	2.50	2.00	4.00	4.50	5.50
5089059675	94035084	11/10/2016	11/10/2016	2	21	4.50	2.50	4.00	5.50	4.50	2.50	4.50	4.00
5089015576	94035084	11/10/2016	11/10/2016	2	21	3.50	3.00	4.00	4.00	1.00	3.50	4.00	4.00
5089002674	94035084	11/10/2016	11/10/2016	1	28	4.50	4.00	4.00	4.50	3.00	4.00	5.50	5.00
5089000345	94035084	11/10/2016	11/10/2016	1	30	3.50	4.50	4.00	5.50	3.50	4.00	4.50	3.50
5088989780	94035084	11/10/2016	11/10/2016	2	28	2.00	2.50	3.00	3.50	2.00	3.50	2.00	2.50
5088936729	94035084	11/10/2016	11/10/2016	2	24	3.50	3.00	5.00	5.50	3.00	4.50	5.00	4.50
5088914442	94035084	11/10/2016	11/10/2016	2	27	1.50	1.00	3.00	3.00	2.00	2.50	2.00	3.00
5088821704	94035084	11/10/2016	11/10/2016	1	29	4.00	4.00	4.00	5.50	3.50	4.00	4.00	5.00
5088805951	94035084	11/10/2016	11/10/2016	2	29	3.00	3.00	4.00	4.50	3.00	3.00	4.50	5.00
5088769493	94035084	11/10/2016	11/10/2016	2	21	3.50	1.50	4.00	2.50	1.00	2.50	1.50	1.50
5088688703	94035084	11/10/2016	11/10/2016	2	22	2.00	1.50	2.00	3.50	2.00	2.50	2.50	4.50
5088636050	94035084	11/10/2016	11/10/2016	2	29	2.00	2.00	2.00	2.00	2.00	2.00	2.00	2.00
5088619652	94035084	11/10/2016	11/10/2016	2	22	4.00	4.50	4.50	5.00	3.00	4.00	4.00	5.00
5088545666	94035084	11/10/2016	11/10/2016	2	26	4.00	3.50	6.00	5.50	3.50	4.00	4.50	3.50
5088514595	94035084	11/10/2016	11/10/2016	2	20	1.50	3.00	3.50	3.50	1.00	3.00	4.00	5.00
5088512654	94035084	11/10/2016	11/10/2016	2	24	3.00	3.50	3.50	5.50	3.00	5.50	4.00	3.50
5088509904	94035084	11/10/2016	11/10/2016	2		5.00	3.00	4.50	6.00	3.50	3.50	2.50	4.00
5088488316	94035084	11/10/2016	11/10/2016	1		5.50	5.50	5.50	5.50	6.00	6.00	6.00	5.50
5088406845	94035084	11/10/2016	11/10/2016	2	20	3.00	2.50	4.00	5.50	1.50	3.50	4.00	5.00
5088367238	94035084	11/10/2016	11/10/2016	2	25	2.00	2.50	4.00	3.50	3.00	2.00	3.50	4.50
5088201277	94035084	11/10/2016	11/10/2016	2	28	4.00	4.00	4.00	4.00	4.00	4.00	4.00	4.00
5088179698	94035084	11/10/2016	11/10/2016	2	28	6.00	3.00	5.50	5.50	4.00	4.00	5.00	4.50
