# Supplementary material for: Creating beauty: creativity compensates for low physical attractiveness when individuals assess the attractiveness of social and romantic partners
Source: R Soc Open Sci. 2017 Apr 19;4(4):160955. doi: 10.1098/rsos.160955 (PMC5414251; doi:10.1098/rsos.160955)
Supplement: Data file for Study 3 [file rsos160955supp3.csv]

RespondentID	Gender	Age	F_LC_LA	F_HC_LA	F_LC_HA	F_HC_HA	M_LC_LA	M_HC_LA	M_LC_HA	M_HC_HA
5203724506	1	19	4.50	5.50	5.50	6.00	3.00	3.50	5.50	4.50
5203698086	1	21	3.50	4.00	5.00	2.00	2.50	5.00	5.50	5.00
5203682987	1	20	4.00	3.50	4.50	4.00	3.00	3.00	4.00	3.50
5203676385	2	27	4.50	5.50	5.00	4.00	3.50	3.50	4.50	3.00
5203676042	1	29	2.50	3.00	3.50	4.00	3.00	2.50	3.00	2.50
5203675769	1	25	5.00	3.50	5.00	5.00	4.50	4.00	4.50	5.00
5203675188	2	29	3.50	4.00	4.50	5.00	4.00	3.00	3.50	4.00
5203674580	1	22	3.50	3.00	4.00	4.50	1.50	5.50	4.50	4.00
5203674273	1	26	4.50	5.50	6.00	5.00	5.50	4.50	6.00	5.00
5203673099	2	26	4.00	3.50	5.50	6.00	2.00	1.50	3.00	4.50
5203669400	1	23	4.00	3.00	6.50	5.50	3.50	4.50	5.50	5.00
5203669347	2	27	2.00	2.50	4.50	3.50	2.00	3.00	3.50	4.50
5203669131	1	27	4.00	4.50	4.50	5.50	4.50	3.00	5.00	5.50
5203667666	1	22	3.50	3.50	4.50	4.50	2.00	2.50	2.50	4.00
5203667015	1	29	4.00	2.50	3.00	3.50	2.00	3.50	4.00	5.00
5203665788	2	20	2.50	3.00	3.50	3.50	3.50	5.00	2.50	4.50
5203665092	2	23	2.50	3.50	5.50	3.00	4.00	2.50	4.50	3.50
5203664464	2	23	3.50	3.50	5.00	4.50	3.50	3.00	4.50	5.50
5203663767	1		4.00	4.50	4.50	4.50	3.50	3.00	3.50	4.00
5203662584	2	23	3.50	5.50	5.00	2.00	4.00	5.00	2.50	6.00
5203662030	1	22	2.00	2.50	4.00	4.00	2.00	1.50	2.50	3.00
5203659477	1	25	4.50	4.00	4.50	4.00	2.50	3.50	5.00	5.00
5203659422	1	23	4.00	5.00	3.50	5.50	3.00	5.00	6.50	6.00
5203658327	1	19	3.50	3.00	6.00	4.50	3.00	3.00	4.50	3.00
5203657839	1	30	6.00	6.00	5.50	6.00	5.50	6.00	5.50	6.00
5203655867	1	23	6.00	6.50	7.00	7.00	6.50	6.50	6.50	6.00
5203655747	2	20	2.00	4.00	4.00	3.50	2.50	3.00	4.50	3.50
5203655169	1	26	3.00	5.00	5.00	4.00	5.00	3.50	4.50	4.50
5203655168	1	22	2.50	3.50	6.00	4.00	3.00	3.00	4.50	5.00
5203652038	2	19	3.00	2.50	4.00	5.00	1.00	3.00	4.50	2.50
5203651182	2	25	4.50	5.50	5.00	6.00	5.00	5.00	4.50	4.00
5203651178	1	22	3.00	3.50	5.50	4.50	2.50	6.00	3.50	3.00
5203649013	1	26	4.00	5.00	4.50	5.00	2.50	5.50	4.00	3.00
5203647481	1	18	4.50	5.50	6.00	6.50	4.00	4.00	5.00	3.50
5203647353	2	26	4.00	4.50	5.00	5.00	3.50	5.50	4.00	3.00
5203646937	1	27	4.00	3.00	5.50	4.50	4.00	4.00	6.00	6.00
5203646799	1	18	4.50	4.00	1.00	3.00	7.00	2.00	3.00	2.50
5203644625	1	22	2.50	2.50	4.50	3.50	2.50	2.50	4.50	4.00
5203641376	1	25	5.50	6.00	6.50	6.50	7.00	6.00	6.50	5.50
5203639326	2	28	2.00	3.00	3.50	3.00	2.00	3.50	3.50	3.00
5203638688	1	25	5.50	4.50	6.50	5.50	4.50	4.00	4.50	5.00
5203637612	1	19	2.50	3.50	4.00	5.00	4.50	4.50	5.50	5.50
5203635969	2	25	4.00	4.50	4.00	3.50	5.00	4.50	4.00	4.00
5203635844	2	24	3.00	4.00	4.00	5.50	2.50	3.00	5.00	5.50
5203635335	2	29	3.00	4.00	4.00	5.00	3.00	2.50	5.00	4.00
5203633750	1	25	3.00	3.50	4.00	4.50	4.50	4.00	3.50	4.50
5203632595	1	23	4.00	4.00	5.00	5.00	2.00	3.00	2.50	3.50
5203631792	1	20	3.50	3.00	4.50	3.00	3.00	3.00	4.50	4.50
5203630731	1	23	5.00	6.50	6.50	6.00	3.50	3.50	5.00	6.50
5203627255	1	25	3.00	3.00	4.50	4.50	2.00	3.00	2.00	2.00
5203623062	1	22	2.50	4.50	3.50	4.50	4.00	5.50	4.50	5.00
5203621722	1	26	4.00	4.00	4.50	4.50	2.50	3.00	4.50	3.00
5203621342	1	21	4.50	3.50	5.00	5.00	3.50	3.50	3.50	4.00
5203620843	1	26	4.50	7.00	6.50	6.00	6.50	5.50	7.00	5.50
5203618822	2	26	3.50	4.50	5.00	3.50	3.00	5.50	4.50	5.00
5203618651	2	25	5.00	4.00	3.00	4.50	1.00	2.00	4.50	4.00
5203617411	1	27	3.50	3.00	4.00	4.50	6.00	4.50	3.50	2.50
5203616588	1	21	2.50	3.00	3.50	4.00	5.00	4.00	2.50	3.50
5203614312	1	30	4.50	3.50	5.50	5.50	5.00	4.00	5.50	5.50
5203611735	1	22	6.00	5.00	5.50	6.50	6.50	6.50	6.00	4.50
5203611727	1	26	1.00	1.00	2.50	1.50	1.00	1.50	2.00	2.00
5203609579	2	28	3.00	3.00	3.00	3.50	3.50	4.00	4.00	3.50
5203608808	2	20	4.00	3.50	3.50	4.00	3.50	3.00	3.50	4.00
5203608467	1	26	4.00	5.50	5.50	7.00	4.50	6.00	4.00	5.50
5203607781	1	19	2.50	3.00	1.50	4.50	4.00	4.00	5.00	5.00
5203605516	1	25	3.50	5.00	5.50	6.00	6.00	4.50	6.00	6.50
5203601209	2	25	3.50	4.00	3.00	4.50	4.50	4.50	3.50	2.00
5203600573	2	27	4.50	3.50	4.50	5.50	3.50	4.00	3.00	4.00
5203600206	2	20	2.50	3.00	4.00	4.50	3.00	3.00	3.50	4.00
5203599860	1	30	3.00	1.50	4.50	6.00	2.50	3.50	2.00	2.00
5203598124	2	18	3.50	2.50	3.50	4.00	2.00	4.00	4.00	3.50
5203597650	1	27	3.50	4.00	4.00	5.00	3.50	3.50	5.00	5.00
5203595399	2	22	3.50	2.00	5.50	5.50	3.00	3.50	3.00	5.00
5203595391	2	24	3.50	3.50	6.00	5.50	4.00	6.50	4.00	4.50
5203590617	1	22	4.00	5.00	4.00	4.50	1.50	4.00	4.00	6.00
5203589363	2	28	2.50	3.50	4.50	4.00	3.50	3.50	4.50	3.00
5203589025	1	21	3.00	2.00	2.50	2.50	1.00	2.00	1.00	2.00
5203587776	1	24	3.00	1.50	4.50	4.00	2.50	3.50	4.50	4.00
5203586191	1	24	3.00	5.00	3.50	4.50	4.00	3.00	3.50	4.50
5203581374	3	26	5.00	5.00	5.50	4.50	3.50	4.00	4.00	3.00
5203574309	1	24	3.00	3.50	4.00	2.50	1.50	2.00	4.00	2.50
5203573116	2	28	2.00	2.00	3.50	3.50	1.50	1.50	3.00	3.50
5203564274	2	27	3.50	5.50	4.00	4.00	3.00	5.00	4.50	2.00
5203562024	2	27	4.00	3.50	6.50	6.00	3.50	6.00	4.50	6.00
5203553618	1	26	4.50	4.50	5.00	4.50	5.00	4.00	3.50	2.00
5203551631	2	29	4.00	2.00	4.50	5.00	1.50	4.50	2.50	6.50
5203546224	1	26	2.00	2.50	3.00	4.00	3.50	2.50	3.50	3.00
5203545296	1	27	2.50	1.50	1.00	1.00	1.00	2.50	1.50	1.00
5203543056	2	20	4.00	2.00	4.00	5.00	2.00	3.50	3.00	2.00
5203542518	2	25	3.50	3.50	5.50	5.50	2.00	2.50	4.50	5.00
5203540046	1	18	4.00	3.50	5.00	4.00	4.50	4.00	4.50	5.50
5203537739	2	24	5.00	4.00	5.00	5.50	3.50	5.00	4.50	5.50
5203534715	1	24	3.00	5.00	4.00	5.50	1.50	3.00	2.00	3.00
5203532550	2	24	2.50	3.50	3.00	4.50	1.00	1.50	1.00	1.00
5203531597	2	23	3.00	3.50	4.50	5.00	2.00	4.00	5.50	2.50
5203530960	1	27	4.00	3.50	5.50	4.50	3.50	3.50	4.50	5.50
5203528445	1	20	4.50	5.00	3.50	5.00	4.50	5.00	5.00	3.50
5203528089	2	29	3.50	3.50	4.50	4.50	3.50	4.00	4.00	4.00
5203525348	2	26	4.00	5.50	6.00	4.00	4.50	5.50	4.00	4.00
