# Supplementary material for: Creating beauty: creativity compensates for low physical attractiveness when individuals assess the attractiveness of social and romantic partners
Source: R Soc Open Sci. 2017 Apr 19;4(4):160955. doi: 10.1098/rsos.160955 (PMC5414251; doi:10.1098/rsos.160955)
Supplement: Codebook [file rsos160955supp4.txt]

Codebook for Watkins Royal Society Open Science

Study1 = Lab sample Attractiveness of story tellers (responses to an identical painting)
Study2 = Online sample attractiveness of creative ideas (identical faces to study 1, responses to alternate uses test used as creative stimuli)
Study3 = Online sample Attractiveness of story tellers (responses to an identical painting, different set of face stimuli)

For all three studies data are analysed for participants who reported their gender as either male (=1) or female (=2)

Code for DVs

Face sex: F (female) M (male)
Facial attractiveness (HA= Attractive, LA = less attractive)
Creativity (HC = Creative, LC = Less creative)


Study 2 = Participant 5091636539 excluded from sample (responded at top of scale on all trials)
